# Supplementary material for: Longitudinal comparison of 16S rRNA gene amplicon datasets of the Formosan subterranean termite gut microbiome: Variation across primers, colonies, time and rearing conditions
Source: Data Brief. 2026 Jun 25;67:113030. doi: 10.1016/j.dib.2026.113030 (PMC13343002; doi:10.1016/j.dib.2026.113030)
Supplement: Supplementary file 1 [file mmc1.xlsx]

## Sheet: STable1
Sample	NCBI Acc.#	Colony GPS	Collection	Treatment	Days	Forward Primer	Reverse Primer	Bases
Air-1-1-V3-4	SRR37879199	30°22′13″ N, 91°06′17″ W	May 2023	Air	1	341F:CCTACGGGNGGCWGCAG	785R:GACTACHVGGGTATCTAATCC	53393222
Air-1-1-V4-5	SRR37879198	30°22′13″ N, 91°06′17″ W	May 2023	Air	1	515F: GTGYCAGCMGCCGCGGTAA	926R:CCGYCAATTYMTTTRAGTTT	202188030
Air-1-4-V3-4	SRR37879155	30°22′13″ N, 91°06′17″ W	May 2023	Air	4	341F:CCTACGGGNGGCWGCAG	785R:GACTACHVGGGTATCTAATCC	192622922
Air-1-4-V4-5	SRR37879144	30°22′13″ N, 91°06′17″ W	May 2023	Air	4	515F: GTGYCAGCMGCCGCGGTAA	926R:CCGYCAATTYMTTTRAGTTT	96146052
Air-1-11-V3-4	SRR37879133	30°22′13″ N, 91°06′17″ W	May 2023	Air	11	341F:CCTACGGGNGGCWGCAG	785R:GACTACHVGGGTATCTAATCC	147448946
Air-1-11-V4-5	SRR37879122	30°22′13″ N, 91°06′17″ W	May 2023	Air	11	515F: GTGYCAGCMGCCGCGGTAA	926R:CCGYCAATTYMTTTRAGTTT	156703316
Air-1-18-V3-4	SRR37879111	30°22′13″ N, 91°06′17″ W	May 2023	Air	18	341F:CCTACGGGNGGCWGCAG	785R:GACTACHVGGGTATCTAATCC	255388484
Air-1-18-V4-5	SRR37879100	30°22′13″ N, 91°06′17″ W	May 2023	Air	18	515F: GTGYCAGCMGCCGCGGTAA	926R:CCGYCAATTYMTTTRAGTTT	91946822
Air-1-25-V3-4	SRR37879089	30°22′13″ N, 91°06′17″ W	May 2023	Air	25	341F:CCTACGGGNGGCWGCAG	785R:GACTACHVGGGTATCTAATCC	34714304
Air-1-25-V4-5	SRR37879168	30°22′13″ N, 91°06′17″ W	May 2023	Air	25	515F: GTGYCAGCMGCCGCGGTAA	926R:CCGYCAATTYMTTTRAGTTT	88059334
Air-1-35-V3-4	SRR37879197	30°22′13″ N, 91°06′17″ W	May 2023	Air	35	341F:CCTACGGGNGGCWGCAG	785R:GACTACHVGGGTATCTAATCC	99168092
Air-1-35-V4-5	SRR37879186	30°22′13″ N, 91°06′17″ W	May 2023	Air	35	515F: GTGYCAGCMGCCGCGGTAA	926R:CCGYCAATTYMTTTRAGTTT	142248226
Air-1-43-V3-4	SRR37879181	30°22′13″ N, 91°06′17″ W	May 2023	Air	43	341F:CCTACGGGNGGCWGCAG	785R:GACTACHVGGGTATCTAATCC	151081418
Air-1-43-V4-5	SRR37879180	30°22′13″ N, 91°06′17″ W	May 2023	Air	43	515F: GTGYCAGCMGCCGCGGTAA	926R:CCGYCAATTYMTTTRAGTTT	122064312
Air-1-53-V3-4	SRR37879179	30°22′13″ N, 91°06′17″ W	May 2023	Air	53	341F:CCTACGGGNGGCWGCAG	785R:GACTACHVGGGTATCTAATCC	144864148
Air-1-53-V4-5	SRR37879178	30°22′13″ N, 91°06′17″ W	May 2023	Air	53	515F: GTGYCAGCMGCCGCGGTAA	926R:CCGYCAATTYMTTTRAGTTT	127682194
Air-1-60-V3-4	SRR37879177	30°22′13″ N, 91°06′17″ W	May 2023	Air	60	341F:CCTACGGGNGGCWGCAG	785R:GACTACHVGGGTATCTAATCC	80725616
Air-1-60-V4-5	SRR37879176	30°22′13″ N, 91°06′17″ W	May 2023	Air	60	515F: GTGYCAGCMGCCGCGGTAA	926R:CCGYCAATTYMTTTRAGTTT	150838952
Air-5-1-V3-4	SRR37879157	30°22′13″ N, 91°06′17″ W	May 2023	Air	1	341F:CCTACGGGNGGCWGCAG	785R:GACTACHVGGGTATCTAATCC	88874582
Air-5-1-V4-5	SRR37879156	30°22′13″ N, 91°06′17″ W	May 2023	Air	1	515F: GTGYCAGCMGCCGCGGTAA	926R:CCGYCAATTYMTTTRAGTTT	167331660
Air-5-4-V3-4	SRR37879154	30°22′13″ N, 91°06′17″ W	May 2023	Air	4	341F:CCTACGGGNGGCWGCAG	785R:GACTACHVGGGTATCTAATCC	114292850
Air-5-4-V4-5	SRR37879153	30°22′13″ N, 91°06′17″ W	May 2023	Air	4	515F: GTGYCAGCMGCCGCGGTAA	926R:CCGYCAATTYMTTTRAGTTT	133683102
Air-5-11-V3-4	SRR37879152	30°22′13″ N, 91°06′17″ W	May 2023	Air	11	341F:CCTACGGGNGGCWGCAG	785R:GACTACHVGGGTATCTAATCC	101710722
Air-5-11-V4-5	SRR37879151	30°22′13″ N, 91°06′17″ W	May 2023	Air	11	515F: GTGYCAGCMGCCGCGGTAA	926R:CCGYCAATTYMTTTRAGTTT	78109192
Air-5-18-V3-4	SRR37879150	30°22′13″ N, 91°06′17″ W	May 2023	Air	18	341F:CCTACGGGNGGCWGCAG	785R:GACTACHVGGGTATCTAATCC	156735444
Air-5-18-V4-5	SRR37879149	30°22′13″ N, 91°06′17″ W	May 2023	Air	18	515F: GTGYCAGCMGCCGCGGTAA	926R:CCGYCAATTYMTTTRAGTTT	92321816
Air-5-25-V3-4	SRR37879148	30°22′13″ N, 91°06′17″ W	May 2023	Air	25	341F:CCTACGGGNGGCWGCAG	785R:GACTACHVGGGTATCTAATCC	152542238
Air-5-25-V4-5	SRR37879147	30°22′13″ N, 91°06′17″ W	May 2023	Air	25	515F: GTGYCAGCMGCCGCGGTAA	926R:CCGYCAATTYMTTTRAGTTT	67230350
Air-5-35-V3-4	SRR37879146	30°22′13″ N, 91°06′17″ W	May 2023	Air	35	341F:CCTACGGGNGGCWGCAG	785R:GACTACHVGGGTATCTAATCC	118784746
Air-5-35-V4-5	SRR37879145	30°22′13″ N, 91°06′17″ W	May 2023	Air	35	515F: GTGYCAGCMGCCGCGGTAA	926R:CCGYCAATTYMTTTRAGTTT	124723908
Air-5-43-V3-4	SRR37879143	30°22′13″ N, 91°06′17″ W	May 2023	Air	43	341F:CCTACGGGNGGCWGCAG	785R:GACTACHVGGGTATCTAATCC	73261880
Air-5-43-V4-5	SRR37879142	30°22′13″ N, 91°06′17″ W	May 2023	Air	43	515F: GTGYCAGCMGCCGCGGTAA	926R:CCGYCAATTYMTTTRAGTTT	107711630
Air-5-53-V3-4	SRR37879141	30°22′13″ N, 91°06′17″ W	May 2023	Air	53	341F:CCTACGGGNGGCWGCAG	785R:GACTACHVGGGTATCTAATCC	49303428
Air-5-53-V4-5	SRR37879140	30°22′13″ N, 91°06′17″ W	May 2023	Air	53	515F: GTGYCAGCMGCCGCGGTAA	926R:CCGYCAATTYMTTTRAGTTT	126329304
Air-5-60-V3-4	SRR37879139	30°22′13″ N, 91°06′17″ W	May 2023	Air	60	341F:CCTACGGGNGGCWGCAG	785R:GACTACHVGGGTATCTAATCC	93405132
Air-5-60-V4-5	SRR37879138	30°22′13″ N, 91°06′17″ W	May 2023	Air	60	515F: GTGYCAGCMGCCGCGGTAA	926R:CCGYCAATTYMTTTRAGTTT	51908306
Air-B-1-V3-4	SRR37879137	29°54′29″ N, 90°00′32″ W	May 2023	Air	1	341F:CCTACGGGNGGCWGCAG	785R:GACTACHVGGGTATCTAATCC	72174548
Air-B-1-V4-5	SRR37879136	29°54′29″ N, 90°00′32″ W	May 2023	Air	1	515F: GTGYCAGCMGCCGCGGTAA	926R:CCGYCAATTYMTTTRAGTTT	51920856
Air-B-4-V3-4	SRR37879135	29°54′29″ N, 90°00′32″ W	May 2023	Air	4	341F:CCTACGGGNGGCWGCAG	785R:GACTACHVGGGTATCTAATCC	66741402
Air-B-4-V4-5	SRR37879134	29°54′29″ N, 90°00′32″ W	May 2023	Air	4	515F: GTGYCAGCMGCCGCGGTAA	926R:CCGYCAATTYMTTTRAGTTT	108521858
Air-B-11-V3-4	SRR37879132	29°54′29″ N, 90°00′32″ W	May 2023	Air	11	341F:CCTACGGGNGGCWGCAG	785R:GACTACHVGGGTATCTAATCC	121522152
Air-B-11-V4-5	SRR37879131	29°54′29″ N, 90°00′32″ W	May 2023	Air	11	515F: GTGYCAGCMGCCGCGGTAA	926R:CCGYCAATTYMTTTRAGTTT	148024238
Air-B-18-V3-4	SRR37879130	29°54′29″ N, 90°00′32″ W	May 2023	Air	18	341F:CCTACGGGNGGCWGCAG	785R:GACTACHVGGGTATCTAATCC	29253548
Air-B-18-V4-5	SRR37879129	29°54′29″ N, 90°00′32″ W	May 2023	Air	18	515F: GTGYCAGCMGCCGCGGTAA	926R:CCGYCAATTYMTTTRAGTTT	92530146
Air-B-25-V3-4	SRR37879128	29°54′29″ N, 90°00′32″ W	May 2023	Air	25	341F:CCTACGGGNGGCWGCAG	785R:GACTACHVGGGTATCTAATCC	91052760
Air-B-25-V4-5	SRR37879127	29°54′29″ N, 90°00′32″ W	May 2023	Air	25	515F: GTGYCAGCMGCCGCGGTAA	926R:CCGYCAATTYMTTTRAGTTT	37565664
Air-B-35-V3-4	SRR37879126	29°54′29″ N, 90°00′32″ W	May 2023	Air	35	341F:CCTACGGGNGGCWGCAG	785R:GACTACHVGGGTATCTAATCC	95921658
Air-B-35-V4-5	SRR37879125	29°54′29″ N, 90°00′32″ W	May 2023	Air	35	515F: GTGYCAGCMGCCGCGGTAA	926R:CCGYCAATTYMTTTRAGTTT	130698210
Air-B-43-V3-4	SRR37879124	29°54′29″ N, 90°00′32″ W	May 2023	Air	43	341F:CCTACGGGNGGCWGCAG	785R:GACTACHVGGGTATCTAATCC	136564582
Air-B-43-V4-5	SRR37879123	29°54′29″ N, 90°00′32″ W	May 2023	Air	43	515F: GTGYCAGCMGCCGCGGTAA	926R:CCGYCAATTYMTTTRAGTTT	60900632
Air-B-53-V3-4	SRR37879121	29°54′29″ N, 90°00′32″ W	May 2023	Air	53	341F:CCTACGGGNGGCWGCAG	785R:GACTACHVGGGTATCTAATCC	121319846
Air-B-53-V4-5	SRR37879120	29°54′29″ N, 90°00′32″ W	May 2023	Air	53	515F: GTGYCAGCMGCCGCGGTAA	926R:CCGYCAATTYMTTTRAGTTT	79378750
Air-B-60-V3-4	SRR37879119	29°54′29″ N, 90°00′32″ W	May 2023	Air	60	341F:CCTACGGGNGGCWGCAG	785R:GACTACHVGGGTATCTAATCC	105659956
Air-B-60-V4-5	SRR37879118	29°54′29″ N, 90°00′32″ W	May 2023	Air	60	515F: GTGYCAGCMGCCGCGGTAA	926R:CCGYCAATTYMTTTRAGTTT	45797962
CO2-1-1-V3-4	SRR37879117	30°22′13″ N, 91°06′17″ W	May 2023	5% CO2	1	341F:CCTACGGGNGGCWGCAG	785R:GACTACHVGGGTATCTAATCC	126170672
CO2-1-1-V4-5	SRR37879116	30°22′13″ N, 91°06′17″ W	May 2023	5% CO2	1	515F: GTGYCAGCMGCCGCGGTAA	926R:CCGYCAATTYMTTTRAGTTT	149232552
CO2-1-4-V3-4	SRR37879115	30°22′13″ N, 91°06′17″ W	May 2023	5% CO2	4	341F:CCTACGGGNGGCWGCAG	785R:GACTACHVGGGTATCTAATCC	50182430
CO2-1-4-V4-5	SRR37879114	30°22′13″ N, 91°06′17″ W	May 2023	5% CO2	4	515F: GTGYCAGCMGCCGCGGTAA	926R:CCGYCAATTYMTTTRAGTTT	133840730
CO2-1-11-V3-4	SRR37879113	30°22′13″ N, 91°06′17″ W	May 2023	5% CO2	11	341F:CCTACGGGNGGCWGCAG	785R:GACTACHVGGGTATCTAATCC	133027992
CO2-1-11-V4-5	SRR37879112	30°22′13″ N, 91°06′17″ W	May 2023	5% CO2	11	515F: GTGYCAGCMGCCGCGGTAA	926R:CCGYCAATTYMTTTRAGTTT	140971640
CO2-1-18-V3-4	SRR37879110	30°22′13″ N, 91°06′17″ W	May 2023	5% CO2	18	341F:CCTACGGGNGGCWGCAG	785R:GACTACHVGGGTATCTAATCC	35293612
CO2-1-18-V4-5	SRR37879109	30°22′13″ N, 91°06′17″ W	May 2023	5% CO2	18	515F: GTGYCAGCMGCCGCGGTAA	926R:CCGYCAATTYMTTTRAGTTT	85045828
CO2-1-25-V3-4	SRR37879108	30°22′13″ N, 91°06′17″ W	May 2023	5% CO2	25	341F:CCTACGGGNGGCWGCAG	785R:GACTACHVGGGTATCTAATCC	42083664
CO2-1-25-V4-5	SRR37879107	30°22′13″ N, 91°06′17″ W	May 2023	5% CO2	25	515F: GTGYCAGCMGCCGCGGTAA	926R:CCGYCAATTYMTTTRAGTTT	99414072
CO2-1-35-V3-4	SRR37879106	30°22′13″ N, 91°06′17″ W	May 2023	5% CO2	35	341F:CCTACGGGNGGCWGCAG	785R:GACTACHVGGGTATCTAATCC	126456310
CO2-1-35-V4-5	SRR37879105	30°22′13″ N, 91°06′17″ W	May 2023	5% CO2	35	515F: GTGYCAGCMGCCGCGGTAA	926R:CCGYCAATTYMTTTRAGTTT	109773344
CO2-1-43-V3-4	SRR37879104	30°22′13″ N, 91°06′17″ W	May 2023	5% CO2	43	341F:CCTACGGGNGGCWGCAG	785R:GACTACHVGGGTATCTAATCC	73740788
CO2-1-43-V4-5	SRR37879103	30°22′13″ N, 91°06′17″ W	May 2023	5% CO2	43	515F: GTGYCAGCMGCCGCGGTAA	926R:CCGYCAATTYMTTTRAGTTT	126663636
CO2-1-53-V3-4	SRR37879102	30°22′13″ N, 91°06′17″ W	May 2023	5% CO2	53	341F:CCTACGGGNGGCWGCAG	785R:GACTACHVGGGTATCTAATCC	130550622
CO2-1-53-V4-5	SRR37879101	30°22′13″ N, 91°06′17″ W	May 2023	5% CO2	53	515F: GTGYCAGCMGCCGCGGTAA	926R:CCGYCAATTYMTTTRAGTTT	166951646
CO2-1-60-V3-4	SRR37879099	30°22′13″ N, 91°06′17″ W	May 2023	5% CO2	60	341F:CCTACGGGNGGCWGCAG	785R:GACTACHVGGGTATCTAATCC	133161524
CO2-1-60-V4-5	SRR37879098	30°22′13″ N, 91°06′17″ W	May 2023	5% CO2	60	515F: GTGYCAGCMGCCGCGGTAA	926R:CCGYCAATTYMTTTRAGTTT	133610814
CO2-5-1-V3-4	SRR37879097	30°22′13″ N, 91°06′17″ W	May 2023	5% CO2	1	341F:CCTACGGGNGGCWGCAG	785R:GACTACHVGGGTATCTAATCC	90224962
CO2-5-1-V4-5	SRR37879096	30°22′13″ N, 91°06′17″ W	May 2023	5% CO2	1	515F: GTGYCAGCMGCCGCGGTAA	926R:CCGYCAATTYMTTTRAGTTT	122029172
CO2-5-4-V3-4	SRR37879095	30°22′13″ N, 91°06′17″ W	May 2023	5% CO2	4	341F:CCTACGGGNGGCWGCAG	785R:GACTACHVGGGTATCTAATCC	104987276
CO2-5-4-V4-5	SRR37879094	30°22′13″ N, 91°06′17″ W	May 2023	5% CO2	4	515F: GTGYCAGCMGCCGCGGTAA	926R:CCGYCAATTYMTTTRAGTTT	136255350
CO2-5-11-V3-4	SRR37879093	30°22′13″ N, 91°06′17″ W	May 2023	5% CO2	11	341F:CCTACGGGNGGCWGCAG	785R:GACTACHVGGGTATCTAATCC	144128718
CO2-5-11-V4-5	SRR37879092	30°22′13″ N, 91°06′17″ W	May 2023	5% CO2	11	515F: GTGYCAGCMGCCGCGGTAA	926R:CCGYCAATTYMTTTRAGTTT	68517478
CO2-5-18-V3-4	SRR37879091	30°22′13″ N, 91°06′17″ W	May 2023	5% CO2	18	341F:CCTACGGGNGGCWGCAG	785R:GACTACHVGGGTATCTAATCC	102768436
CO2-5-18-V4-5	SRR37879090	30°22′13″ N, 91°06′17″ W	May 2023	5% CO2	18	515F: GTGYCAGCMGCCGCGGTAA	926R:CCGYCAATTYMTTTRAGTTT	189892544
CO2-5-25-V3-4	SRR37879088	30°22′13″ N, 91°06′17″ W	May 2023	5% CO2	25	341F:CCTACGGGNGGCWGCAG	785R:GACTACHVGGGTATCTAATCC	77672954
CO2-5-25-V4-5	SRR37879087	30°22′13″ N, 91°06′17″ W	May 2023	5% CO2	25	515F: GTGYCAGCMGCCGCGGTAA	926R:CCGYCAATTYMTTTRAGTTT	98863378
CO2-5-35-V3-4	SRR37879086	30°22′13″ N, 91°06′17″ W	May 2023	5% CO2	35	341F:CCTACGGGNGGCWGCAG	785R:GACTACHVGGGTATCTAATCC	73434568
CO2-5-35-V4-5	SRR37879175	30°22′13″ N, 91°06′17″ W	May 2023	5% CO2	35	515F: GTGYCAGCMGCCGCGGTAA	926R:CCGYCAATTYMTTTRAGTTT	105601222
CO2-5-43-V3-4	SRR37879174	30°22′13″ N, 91°06′17″ W	May 2023	5% CO2	43	341F:CCTACGGGNGGCWGCAG	785R:GACTACHVGGGTATCTAATCC	52024770
CO2-5-43-V4-5	SRR37879173	30°22′13″ N, 91°06′17″ W	May 2023	5% CO2	43	515F: GTGYCAGCMGCCGCGGTAA	926R:CCGYCAATTYMTTTRAGTTT	55658246
CO2-5-53-V3-4	SRR37879172	30°22′13″ N, 91°06′17″ W	May 2023	5% CO2	53	341F:CCTACGGGNGGCWGCAG	785R:GACTACHVGGGTATCTAATCC	274666790
CO2-5-53-V4-5	SRR37879171	30°22′13″ N, 91°06′17″ W	May 2023	5% CO2	53	515F: GTGYCAGCMGCCGCGGTAA	926R:CCGYCAATTYMTTTRAGTTT	42150430
CO2-5-60-V3-4	SRR37879170	30°22′13″ N, 91°06′17″ W	May 2023	5% CO2	60	341F:CCTACGGGNGGCWGCAG	785R:GACTACHVGGGTATCTAATCC	241804866
CO2-5-60-V4-5	SRR37879169	30°22′13″ N, 91°06′17″ W	May 2023	5% CO2	60	515F: GTGYCAGCMGCCGCGGTAA	926R:CCGYCAATTYMTTTRAGTTT	170548476
CO2-B-1-V3-4	SRR37879167	29°54′29″ N, 90°00′32″ W	May 2023	5% CO2	1	341F:CCTACGGGNGGCWGCAG	785R:GACTACHVGGGTATCTAATCC	89754086
CO2-B-1-V4-5	SRR37879166	29°54′29″ N, 90°00′32″ W	May 2023	5% CO2	1	515F: GTGYCAGCMGCCGCGGTAA	926R:CCGYCAATTYMTTTRAGTTT	170991240
CO2-B-4-V3-4	SRR37879165	29°54′29″ N, 90°00′32″ W	May 2023	5% CO2	4	341F:CCTACGGGNGGCWGCAG	785R:GACTACHVGGGTATCTAATCC	8228282
CO2-B-4-V4-5	SRR37879164	29°54′29″ N, 90°00′32″ W	May 2023	5% CO2	4	515F: GTGYCAGCMGCCGCGGTAA	926R:CCGYCAATTYMTTTRAGTTT	55455438
CO2-B-11-V3-4	SRR37879163	29°54′29″ N, 90°00′32″ W	May 2023	5% CO2	11	341F:CCTACGGGNGGCWGCAG	785R:GACTACHVGGGTATCTAATCC	140107698
CO2-B-11-V4-5	SRR37879162	29°54′29″ N, 90°00′32″ W	May 2023	5% CO2	11	515F: GTGYCAGCMGCCGCGGTAA	926R:CCGYCAATTYMTTTRAGTTT	170479702
CO2-B-18-V3-4	SRR37879161	29°54′29″ N, 90°00′32″ W	May 2023	5% CO2	18	341F:CCTACGGGNGGCWGCAG	785R:GACTACHVGGGTATCTAATCC	27430786
CO2-B-18-V4-5	SRR37879160	29°54′29″ N, 90°00′32″ W	May 2023	5% CO2	18	515F: GTGYCAGCMGCCGCGGTAA	926R:CCGYCAATTYMTTTRAGTTT	110240204
CO2-B-25-V3-4	SRR37879159	29°54′29″ N, 90°00′32″ W	May 2023	5% CO2	25	341F:CCTACGGGNGGCWGCAG	785R:GACTACHVGGGTATCTAATCC	40614812
CO2-B-25-V4-5	SRR37879158	29°54′29″ N, 90°00′32″ W	May 2023	5% CO2	25	515F: GTGYCAGCMGCCGCGGTAA	926R:CCGYCAATTYMTTTRAGTTT	23237078
CO2-B-35-V3-4	SRR37879196	29°54′29″ N, 90°00′32″ W	May 2023	5% CO2	35	341F:CCTACGGGNGGCWGCAG	785R:GACTACHVGGGTATCTAATCC	43814560
CO2-B-35-V4-5	SRR37879195	29°54′29″ N, 90°00′32″ W	May 2023	5% CO2	35	515F: GTGYCAGCMGCCGCGGTAA	926R:CCGYCAATTYMTTTRAGTTT	81534840
CO2-B-43-V3-4	SRR37879194	29°54′29″ N, 90°00′32″ W	May 2023	5% CO2	43	341F:CCTACGGGNGGCWGCAG	785R:GACTACHVGGGTATCTAATCC	154559776
CO2-B-43-V4-5	SRR37879193	29°54′29″ N, 90°00′32″ W	May 2023	5% CO2	43	515F: GTGYCAGCMGCCGCGGTAA	926R:CCGYCAATTYMTTTRAGTTT	208386726
CO2-B-53-V3-4	SRR37879192	29°54′29″ N, 90°00′32″ W	May 2023	5% CO2	53	341F:CCTACGGGNGGCWGCAG	785R:GACTACHVGGGTATCTAATCC	87854016
CO2-B-53-V4-5	SRR37879191	29°54′29″ N, 90°00′32″ W	May 2023	5% CO2	53	515F: GTGYCAGCMGCCGCGGTAA	926R:CCGYCAATTYMTTTRAGTTT	136601228
CO2-B-60-V3-4	SRR37879190	29°54′29″ N, 90°00′32″ W	May 2023	5% CO2	60	341F:CCTACGGGNGGCWGCAG	785R:GACTACHVGGGTATCTAATCC	63131520
CO2-B-60-V4-5	SRR37879189	29°54′29″ N, 90°00′32″ W	May 2023	5% CO2	60	515F: GTGYCAGCMGCCGCGGTAA	926R:CCGYCAATTYMTTTRAGTTT	112744180
Control-1-V3-4	SRR37879188	30°22′13″ N, 91°06′17″ W	May 2023	NA	0	341F:CCTACGGGNGGCWGCAG	785R:GACTACHVGGGTATCTAATCC	6843264
Control-1-V4-5	SRR37879187	30°22′13″ N, 91°06′17″ W	May 2023	NA	0	515F: GTGYCAGCMGCCGCGGTAA	926R:CCGYCAATTYMTTTRAGTTT	190974354
Control-5-V3-4	SRR37879184	30°22′13″ N, 91°06′17″ W	May 2023	NA	0	341F:CCTACGGGNGGCWGCAG	785R:GACTACHVGGGTATCTAATCC	134893424
Control-5-V4-5	SRR37879185	30°22′13″ N, 91°06′17″ W	May 2023	NA	0	515F: GTGYCAGCMGCCGCGGTAA	926R:CCGYCAATTYMTTTRAGTTT	120493052
Control-B-V3-4	SRR37879183	29°54′29″ N, 90°00′32″ W	May 2023	NA	0	341F:CCTACGGGNGGCWGCAG	785R:GACTACHVGGGTATCTAATCC	38820162
Control-B-V4-5	SRR37879182	29°54′29″ N, 90°00′32″ W	May 2023	NA	0	515F: GTGYCAGCMGCCGCGGTAA	926R:CCGYCAATTYMTTTRAGTTT	102893434
