# Supplementary material for: Longitudinal comparison of 16S rRNA gene amplicon datasets of the Formosan subterranean termite gut microbiome: Variation across primers, colonies, time and rearing conditions
Source: Data Brief. 2026 Jun 25;67:113030. doi: 10.1016/j.dib.2026.113030 (PMC13343002; doi:10.1016/j.dib.2026.113030)
Supplement: Supplementary file 2 [file mmc2.xlsx]

## Sheet: Suppl.Table2
Sample	Air-1-1-V3-4	Air-1-11-V3-4	Air-1-18-V3-4	Air-1-25-V3-4	Air-1-35-V3-4	Air-1-4-V3-4	Air-1-43-V3-4	Air-1-53-V3-4	Air-1-60-V3-4	Air-5-1-V3-4	Air-5-11-V3-4	Air-5-18-V3-4	Air-5-25-V3-4	Air-5-35-V3-4	Air-5-4-V3-4	Air-5-43-V3-4	Air-5-53-V3-4	Air-5-60-V3-4	Air-B-1-V3-4	Air-B-11-V3-4	Air-B-18-V3-4	Air-B-25-V3-4	Air-B-35-V3-4	Air-B-4-V3-4	Air-B-43-V3-4	Air-B-53-V3-4	Air-B-60-V3-4	CO2-1-1-V3-4	CO2-1-11-V3-4	CO2-1-18-V3-4	CO2-1-25-V3-4	CO2-1-35-V3-4	CO2-1-4-V3-4	CO2-1-43-V3-4	CO2-1-53-V3-4	CO2-1-60-V3-4	CO2-5-1-V3-4	CO2-5-11-V3-4	CO2-5-18-V3-4	CO2-5-25-V3-4	CO2-5-35-V3-4	CO2-5-4-V3-4	CO2-5-43-V3-4	CO2-5-53-V3-4	CO2-5-60-V3-4	CO2-B-1-V3-4	CO2-B-11-V3-4	CO2-B-18-V3-4	CO2-B-25-V3-4
V3-4
d__Bacteria;p__Bacteroidota	61135	115400	249466	36748	100135	215899	157887	155616	77956	100265	97833	145580	171229	133272	103779	68312	54207	98586	47605	114652	25175	82259	91729	76078	123394	57786	116049	138404	99181	37125	39906	120133	54146	76889	138388	127227	78913	158407	110387	75626	79436	97247	52979	284144	233074	77929	154123	30219	36860
d__Bacteria;p__Bacillota	9301	20452	56824	7230	16689	35563	20933	28471	17353	13073	17909	20455	21346	13096	22788	12531	4547	16235	7508	25204	7076	21181	18844	10255	13663	29414	17603	23105	12500	6372	7081	29198	11119	11313	21435	12014	23099	16256	19449	18756	14091	21808	7018	33521	27182	16002	20138	4842	9784
d__Bacteria;p__Spirochaetota	4791	13413	17993	3725	12759	14907	20072	13697	7452	8865	14517	16807	16565	13839	15595	9835	8789	7918	6767	16705	3784	8825	9509	6919	27359	14515	14297	13037	13782	3806	3604	16519	4435	11861	20263	19999	13932	16642	10080	2984	7807	15425	10727	28256	30066	10105	16530	2631	4534
d__Bacteria;p__Pseudomonadota	717	4504	8106	630	1422	1710	3547	3961	2269	943	1929	3229	5024	1665	1694	1682	2561	7207	451	3110	1516	3869	8990	1448	4397	36118	877	880	1633	855	714	2731	557	985	4924	1230	1003	2644	3141	6546	2801	1325	950	4896	14660	794	3146	469	1461
d__Bacteria;p__Actinobacteriota	2673	5083	7301	417	1010	9061	910	693	476	4793	1973	2312	1443	1059	4239	649	216	564	2180	3652	814	1471	861	3003	822	775	754	6714	3086	539	343	1211	2420	299	753	393	4735	2486	1795	1385	1251	3040	408	3579	1618	4435	3647	299	521
d__Bacteria;p__Verrucomicrobiota	599	3018	4770	754	3082	1653	5336	3927	2076	2007	3352	8258	2512	3287	3073	1714	247	993	1699	1726	249	2491	1052	1403	2633	892	3073	3109	4909	847	1170	4193	622	1534	3831	4017	955	5025	3015	974	839	1671	1924	11932	3348	1295	3430	401	832
d__Bacteria;p__Desulfobacterota	153	522	2163	277	831	198	1998	3525	703	200	1115	1558	886	488	1213	451	595	972	302	1209	380	1066	1614	121	2611	4494	453	134	519	279	470	1454	76	1322	1535	458	910	1236	1213	221	795	1285	427	740	3817	174	771	198	648
d__Bacteria;p__Synergistota	328	682	1280	203	1100	962	652	500	169	407	2136	1306	1218	644	1857	135	550	881	313	1431	559	859	1148	334	2641	367	326	441	1073	153	115	947	289	1177	628	1434	1681	2205	984	412	894	2201	484	1326	2436	439	1547	200	495
d__Bacteria;p__Elusimicrobiota	55	1250	1234	275	242	77	1704	40	440	0	11	0	0	101	311	30	91	0	28	0	0	0	0	22	0	0	244	289	716	409	231	279	109	721	48	1111	53	0	0	113	0	12	145	1376	0	0	413	0	21
d__Bacteria;p__Planctomycetota	39	136	295	35	50	140	104	271	248	68	101	125	42	80	95	46	26	25	69	173	32	109	85	31	166	339	8	111	166	106	31	184	43	55	343	85	110	80	117	45	135	154	58	414	471	58	70	9	59
d__Bacteria;p__Patescibacteria	117	229	172	6	0	853	9	4	0	42	0	16	0	0	51	0	0	0	63	0	0	0	0	0	0	4	0	128	83	19	0	19	212	5	0	0	60	9	39	8	0	49	0	0	0	420	0	0	0
d__Bacteria;p__Fusobacteriota	0	0	0	0	0	0	0	0	0	0	0	0	0	0	0	0	0	0	0	0	0	0	0	0	0	0	0	0	0	0	0	0	0	0	0	0	0	0	0	0	0	0	0	0	174	0	0	0	0
d__Archaea;p__Thermoplasmatota	4	10	39	4	11	19	26	11	13	18	22	0	11	13	7	14	9	15	0	15	10	11	10	6	14	27	4	13	18	0	0	16	4	11	26	12	6	17	18	0	14	19	5	44	43	0	8	2	3
d__Archaea;p__Euryarchaeota	0	11	73	0	3	0	6	0	8	3	5	0	0	0	9	7	0	4	0	12	3	30	6	0	12	13	0	9	0	0	0	6	9	0	0	0	0	0	0	14	10	0	0	0	0	0	17	0	17
d__Bacteria;p__Campilobacterota	3	9	0	0	0	0	0	0	0	0	23	0	0	0	33	0	0	0	9	2	0	0	0	7	0	0	0	5	8	0	0	0	0	0	0	0	22	0	0	0	0	18	0	0	0	0	0	0	0
d__Bacteria;p__Acidobacteriota	0	0	2	0	0	0	0	13	0	0	0	0	0	0	0	0	0	0	0	0	0	0	11	0	3	0	0	0	0	0	0	30	0	6	3	0	0	56	0	0	3	0	0	0	2	0	2	0	0
d__Bacteria;p__Myxococcota	0	0	0	0	0	0	0	0	0	0	0	0	0	0	0	0	0	0	0	0	0	0	0	0	0	0	0	0	0	0	0	20	0	0	0	0	0	66	0	0	0	0	0	0	0	0	6	0	0
d__Bacteria;p__Chloroflexota	0	0	0	0	0	0	0	9	0	0	0	0	0	0	0	0	0	0	0	0	0	0	0	0	0	0	0	0	0	0	0	2	0	3	0	0	0	19	0	0	0	0	0	0	4	0	0	0	0
d__Bacteria;p__Armatimonadota	0	0	0	0	0	0	0	0	0	0	0	0	0	0	0	0	0	0	0	0	0	0	0	0	0	0	0	0	0	0	0	3	0	6	4	0	0	0	0	0	0	0	0	0	0	0	0	0	0
d__Bacteria;p__Gemmatimonadota	0	0	0	0	0	0	0	0	0	0	0	0	0	0	0	0	0	0	0	0	0	0	0	0	0	0	0	0	0	0	0	7	0	0	0	0	0	0	0	0	0	0	0	0	0	0	0	0	0
d__Bacteria;p__Margulisbacteria	0	0	0	0	0	0	0	0	0	3	0	0	0	0	0	0	0	0	0	0	0	0	0	0	0	0	0	0	0	0	0	0	0	0	0	0	0	0	0	0	0	0	0	0	0	0	0	0	0
d__Bacteria;p__MBNT15	0	0	0	0	0	0	0	0	0	0	0	0	0	0	0	0	0	0	0	0	0	0	0	0	0	0	0	0	0	0	0	0	0	4	0	0	0	0	0	0	0	0	0	0	0	0	0	0	0
d__Bacteria;p__Methylomirabilota	0	0	0	0	0	0	0	2	0	0	0	0	0	0	0	0	0	0	0	0	0	0	0	0	0	0	0	0	0	0	0	0	0	0	0	0	0	0	0	0	0	0	0	0	0	0	0	0	0
Sample	Air-1-1-V4-5	Air-1-11-V4-5	Air-1-18-V4-5	Air-1-25-V4-5	Air-1-35-V4-5	Air-1-4-V4-5	Air-1-43-V4-5	Air-1-53-V4-5	Air-1-60-V4-5	Air-5-1-V4-5	Air-5-11-V4-5	Air-5-18-V4-5	Air-5-25-V4-5	Air-5-35-V4-5	Air-5-4-V4-5	Air-5-43-V4-5	Air-5-53-V4-5	Air-5-60-V4-5	Air-B-1-V4-5	Air-B-11-V4-5	Air-B-18-V4-5	Air-B-25-V4-5	Air-B-35-V4-5	Air-B-4-V4-5	Air-B-43-V4-5	Air-B-53-V4-5	Air-B-60-V4-5	CO2-1-1-V4-5	CO2-1-11-V4-5	CO2-1-18-V4-5	CO2-1-25-V4-5	CO2-1-35-V4-5	CO2-1-4-V4-5	CO2-1-43-V4-5	CO2-1-53-V4-5	CO2-1-60-V4-5	CO2-5-1-V4-5	CO2-5-11-V4-5	CO2-5-18-V4-5	CO2-5-25-V4-5	CO2-5-35-V4-5	CO2-5-4-V4-5	CO2-5-43-V4-5	CO2-5-53-V4-5	CO2-5-60-V4-5	CO2-B-1-V4-5	CO2-B-11-V4-5	CO2-B-18-V4-5	CO2-B-25-V4-5
V4-5
d__Bacteria;p__Bacteroidota	161771	94020	38770	55124	81424	67324	71587	62792	85275	146454	36709	60413	48417	84111	69442	65345	74815	32634	39357	83345	35778	15351	53205	87195	25506	19394	36925	110871	107917	49945	58740	49054	94720	87235	73480	103651	68334	40124	116727	58894	66807	70213	32379	20671	58294	137897	129755	64447	8729
d__Bacteria;p__Spirochaetota	8258	7985	2236	3257	6132	3803	5551	3778	3383	8970	4199	5042	3007	5584	9768	5697	8020	1575	3809	8892	3544	1034	3661	5763	4901	2351	3408	9040	6315	3419	3055	3755	5273	4296	4703	6920	7603	3091	6969	1477	4712	9196	4571	1696	1561	12023	9261	3717	482
d__Bacteria;p__Bacillota	10596	5748	3736	4047	4334	6019	3183	4344	4187	6250	3288	3286	3466	4760	6637	5746	2751	2789	2602	7181	4981	1908	6004	4976	2024	5975	2151	6168	2722	3898	3787	3885	7806	1418	2289	2196	7991	2063	9403	8103	7127	8221	2112	962	987	11122	6891	4805	524
d__Bacteria;p__Pseudomonadota	1060	1327	605	418	352	315	555	580	659	583	482	523	623	597	572	775	1566	1047	256	1333	1088	336	2227	795	614	5790	119	310	352	560	462	440	414	196	652	183	276	366	1325	2213	1119	589	317	176	431	524	1196	548	124
d__Bacteria;p__Actinobacteriota	2362	1229	440	318	252	1404	121	77	120	2104	284	281	171	323	973	196	165	94	654	1092	486	134	208	1278	80	64	100	2207	538	272	239	152	1602	75	68	53	1162	218	660	509	418	895	120	69	19	2548	1157	275	9
d__Bacteria;p__Verrucomicrobiota	508	547	213	437	792	342	658	328	397	937	360	907	343	960	635	505	199	208	370	504	235	213	328	674	403	239	404	929	1080	482	555	515	358	248	444	624	164	429	1261	285	364	340	630	335	69	644	899	367	63
d__Bacteria;p__Desulfobacterota	264	239	241	251	325	61	489	864	292	166	319	399	150	213	515	250	536	207	118	590	330	158	722	99	453	1194	87	66	146	249	300	346	54	466	277	93	379	197	701	108	448	706	208	70	131	193	384	259	108
d__Bacteria;p__Synergistota	496	280	112	193	320	218	111	86	32	271	414	252	196	195	697	99	404	177	186	573	457	128	359	224	337	67	82	166	258	114	66	161	269	271	86	341	607	259	541	169	418	905	186	38	61	419	652	289	38
d__Bacteria;p__Planctomycetota	229	278	40	17	13	174	58	10	27	341	68	166	5	113	130	0	6	19	154	354	108	43	38	190	48	58	0	318	153	88	54	84	161	2	39	9	132	30	287	3	64	187	45	34	7	208	134	84	13
d__Bacteria;p__Elusimicrobiota	64	474	176	327	92	17	446	3	128	7	6	0	0	51	127	19	86	8	15	0	0	6	8	7	0	0	52	189	262	454	202	51	150	173	13	233	27	6	13	55	0	21	70	93	0	19	240	13	0
d__Archaea;p__Thermoplasmatota	89	29	51	43	32	65	119	25	64	85	23	87	66	193	31	110	75	83	46	51	83	25	47	54	34	117	23	128	26	39	81	37	52	44	24	27	28	27	177	47	115	45	61	7	7	167	50	56	2
d__Archaea;p__Euryarchaeota	6	9	39	5	5	0	3	0	7	5	0	0	0	0	13	10	0	0	10	27	17	4	2	0	0	8	0	8	0	0	29	4	18	0	0	0	0	0	0	21	35	0	0	0	0	4	18	7	0
d__Bacteria;p__Fusobacteriota	0	0	0	0	0	0	0	0	0	0	0	0	0	0	0	0	0	0	0	0	0	0	0	0	0	0	0	0	0	0	0	0	0	0	0	0	0	0	0	0	0	0	0	0	0	0	0	0	0
d__Bacteria;p__Acidobacteriota	0	2	0	0	0	3	0	2	0	0	0	0	0	0	0	0	0	0	0	0	0	0	0	0	0	0	0	0	0	0	0	6	0	7	2	0	0	6	0	0	0	0	0	0	0	0	0	0	0
d__Bacteria;p__Patescibacteria	5	0	0	0	0	8	0	0	0	0	0	0	0	0	0	0	0	0	0	0	0	0	0	0	0	0	0	0	0	0	0	2	0	0	0	0	0	0	0	0	0	0	0	0	0	6	2	0	0
d__Bacteria;p__Campilobacterota	2	0	0	0	0	0	0	0	0	0	0	0	0	0	3	0	0	0	0	0	0	0	0	0	0	0	0	0	0	0	0	0	0	0	0	0	0	0	0	0	0	0	0	0	0	0	0	0	0
d__Bacteria;p__Myxococcota	0	0	0	0	0	0	0	4	0	0	0	0	0	0	0	0	0	0	0	0	0	0	0	0	0	0	0	0	0	0	0	0	0	0	0	0	0	0	0	0	0	0	0	0	0	0	0	0	0
d__Bacteria;p__Nitrospirota	0	0	2	0	0	0	0	0	0	0	0	0	0	0	0	0	0	0	0	0	0	0	0	0	0	0	0	0	0	0	0	0	0	0	0	0	0	0	0	0	0	0	0	0	0	0	0	0	0
d__Bacteria;p__Chloroflexota	0	0	0	0	0	0	0	2	0	0	0	0	0	0	0	0	0	0	0	0	0	0	0	0	0	0	0	0	0	0	0	0	0	0	0	0	0	0	0	0	0	0	0	0	0	0	0	0	0
d__Archaea;p__Thermoproteota	0	0	0	0	0	0	0	0	0	0	0	0	0	0	0	0	0	0	0	0	0	0	0	0	0	0	0	0	0	0	0	0	0	0	0	0	0	2	0	0	0	0	0	0	0	0	0	0	0
[truncated: 8 more columns]
